# Supplementary material for: The Role of Non-Peripancreatic Lymph Nodes in the Survival of Patients Suffering from Pancreatic Cancer of the Body and Tail: A Systematic Review and Meta-Analysis of High-Quality Studies
Source: Cancers (Basel). 2023 Apr 16;15(8):2322. doi: 10.3390/cancers15082322 (PMC10136481; doi:10.3390/cancers15082322)
Supplement: Supplementary file 1 [file cancers-15-02322-s001.zip]

Archive with 3 entries (3 files):
- AMSTAR II.pdf
- cancers-2265056-SI.pdf
- PRISMA_2020_checklist.pdf
